# Supplementary material for: Insights into Genes Encoding LEA_1 Domain-Containing Proteins in Cyperus esculentus, a Desiccation-Tolerant Tuber Plant
Source: Plants (Basel). 2024 Oct 19;13(20):2933. doi: 10.3390/plants13202933 (PMC11511247; doi:10.3390/plants13202933)
Supplement: Supplementary file 1 [file plants-13-02933-s001.zip]

Archive with 2 entries (2 files):
- Figures S1-S2.pdf
- Tables S1-3.xlsx
