# Supplementary material for: Insights into Genes Encoding LEA_1 Domain-Containing Proteins in Cyperus esculentus, a Desiccation-Tolerant Tuber Plant
Source: Plants (Basel). 2024 Oct 19;13(20):2933. doi: 10.3390/plants13202933 (PMC11511247; doi:10.3390/plants13202933)
Supplement: Supplementary file 1 [file plants-13-02933-s001.zip › Tables S1-3.xlsx]

## Sheet: Table S1
Table S1. LEA_1 family genes identified in representative plant species.
Gene name	Other names	Locus ID	Position	Intron No.	AA	LEA_1 location	Duplicate	Mode
AtrLEA1-1	-	AmTrH2.13G006100	Chr13:1022644..1023908(+)	1	121	4..74	-	-
AtrLEA1-2	-	AmTrH2.03G017000	Chr3:2920563..2922523(+)	1	144	9..78	-	-
AtLEA6	AtLEA4-1	AT1G32560	Chr1:11774484..11775442(+)	1	97	1..70	-	-
AtLEA18	AtLEA4-2	AT2G35300	Chr2:14862779..14863412(-)	0	158	1..71	AtLEA6	Alpha WGD
AtLEA46	AtLEA4-5	AT5G06760	Chr5:2089445..2090430(-)	1	134	1..71	-	-
AgLEA1-1	-	AGRA_15848	Chr6:2060778..2061188(-)	0	137	1..70	-	-
AgLEA1-2	-	AGRA_05506	Chr12:833401..834522(+)	1	142	9..78	-	-
SpLEA1-1	-	Spipo5G0015500	Chr5:1037551 1038028(+)	1	134	8..78	-	-
AoLEA1-1	-	evm.TU.AsparagusV1_10.345	Chr10:5302983 5303312(-)	0	109	1..70	-	-
AoLEA1-2	-	evm.TU.AsparagusV1_10.346	Chr10:5306563..5306928(+)	0	121	1..56	AoLEA1-1	Tandem
AoLEA1-3	-	evm.TU.AsparagusV1_08.158	Chr8:2185022 2194351(-)	0	96	1..70	AoLEA1-1	WGD
AoLEA1-4	-	evm.TU.AsparagusV1_05.3095	Chr5:120654312 120655090(-)	1	147	1..71	-	-
AoLEA1-5	-	evm.TU.AsparagusV1_01.3345	Chr1:127153982 127154563(-)	1	111	1..70	AoLEA1-4	Dispersed
EgLEA1-1	-	Egu010156	Chr4:13534162 13534805(-)	0	118	1..70	-	-
EgLEA1-2	-	Egu026597	Chr12:15433950 15434315(-)	0	121	1..70	EgLEA1-1	WGD
EgLEA1-3	-	Egu017937	Chr8:101696823 101698129(+)	1	161	8..78	-	-
EgLEA1-4	-	Egu001572	Chr2:37242799 37244148(+)	1	120	12..80	EgLEA1-3	WGD
AcLEA1-1	-	Aco012927	Chr3:15819555 15819884(+)	0	109	1..70	-	-
AcLEA1-2	-	Aco013204	Chr24:495518 495715(-)	0	65	1..65	AcLEA1-1	Dispersed
AcLEA1-3	-	Aco018517	Chr6:14369634 14370419(-)	1	136	1..71	-	-
PrLEA1-1	-	-	Scf1:153816813..153817142(-)	0	109	1..70	-	-
PrLEA1-2	-	-	Scf1:147904469..147904807(+)	0	112	1..70	PrLEA1-1	Dispersed
PrLEA1-3	-	-	Scf1:96235838..96236696(-)	1	249	1..70	-	-
SsLEA1-1	-	evm.model.Chr2.148	Chr2:777254 779986(-)	0	101	1..70	-	-
SsLEA1-2	-	evm.model.Chr15.82	Chr15:20203746 20216316(-)	0	114	1..70	SsLEA1-1	Dispersed
SsLEA1-3	-	evm.model.Chr10.1202	Chr10:23993304 23994235(-)	1	145	8..77	-	-
SsLEA1-4	-	evm.model.Chr1.3635	Chr1:44244383 44244970(-)	1	117	8..77	SsLEA1-3	Dispersed
TlLEA1-1	-	-	Chr3:17715048..17715353(+)	0	101	1..70	-	-
TlLEA1-2	-	-	Chr14:9238446..9238775(+)	0	109	1..70	TlLEA1-1	Dispersed
TlLEA1-3	-	-	Chr9:2637000..2637720(+)	1	145	9..77	-	-
TlLEA1-4	-	-	Chr1:23771661..23772054(-)	1	101	8..77	TlLEA1-3	Dispersed
BpLEA1-1	-	-	Chr28:3424666..3425599(+)	1	112	1..70	-	-
BpLEA1-2	-	-	Chr52:663674..664051(-)	0	125	1..70	BpLEA1-1	Dispersed
BpLEA1-3	-	-	Chr51:3063332..3064080(+)	1	146	8..77	-	-
BpLEA1-4	-	-	Chr2:1566142..1566821(+)	1	101	1..70	BpLEA1-3	WGD
StLEA1-1	-	-	Chr13:2462566..2463359(+)	1	112	1..70	-	-
StLEA1-2	-	-	Chr10:12073617..12073976(-)	0	119	1..70	StLEA1-1	Dispersed
StLEA1-3	-	-	Chr15:23168073..23168784(-)	1	133	8..77	-	-
StLEA1-4	-	-	Chr16:23669266..23669841(-)	1	133	8..77	StLEA1-3	WGD
StLEA1-5	-	-	Chr21:629030..629711(+)	1	91	1..62	StLEA1-3	Dispersed
CrLEA1-1	-	-	-	?	112	1..70	-	-
CrLEA1-2	-	-	-	?	124	1..70	-	-
CrLEA1-3	-	-	-	?	145	9..78	-	-
CrLEA1-4	-	-	-	?	142	1..70	-	-
CbLEA1-1	-	-	Chr24:4838262..4839015(+)	1	108	1..69	-	-
CbLEA1-2	-	-	Chr10:18509290..18509631(+)	0	113	1..69	CbLEA1-1	Dispersed
CbLEA1-3	-	-	Chr23:2127746..2128314(+)	1	132	8..77	-	-
CbLEA1-4	-	-	Chr5:7206731..7207322(+)	1	92	1..70	CbLEA1-3	WGD
ClLEA1-1	-	FCM35_KLT13709	Chr26:48890 49803(+)	1	106	1..69	-	-
ClLEA1-2	-	FCM35_KLT13710	Chr26:63196 68197(+)	1	106	1..69	ClLEA1-1	Tandem
ClLEA1-3	-	FCM35_KLT10969	Chr21:5195296 5195637(+)	0	113	1..70	ClLEA1-1	Dispersed
ClLEA1-4	-	FCM35_KLT08987	Chr19:5256861 5258969(+)	1	132	8..77	-	-
ClLEA1-5	-	FCM35_KLT04488	Chr13:12556158 12556634(+)	1	86	1..69	ClLEA1-4	Dispersed
ClLEA1-6	-	FCM35_KLT21913	Ctg316:60534 61006(-)	1	86	1..69	ClLEA1-5	WGD
CsLEA1-1	-	Csco19g02040	Scf19:2369182 2370184(-)	1	104	18..61	-	-
CsLEA1-2	-	Csco24g00560	Scf24:622249 622593(+)	0	114	1..70	CsLEA1-1	Dispersed
CsLEA1-3	-	Csco30g03770	Scf30:3997639 3998121(-)	1	160	8..77	-	-
CsLEA1-4	-	Csco30g03780	Scf30:4000572 4001060(-)	1	162	8..77	CsLEA1-3	Tandem
CsLEA1-5	-	Csco02g07150	Scf2:10486417 10486845(+)	1	92	1..70	CsLEA1-3	WGD
RbLEA1-1	-	1_h1G00088640	Chr1:55333724..55334518(-)	1	112	1..70	-	-
RbLEA1-2	-	3_h1G00521180	Chr3:16564682..16565023(+)	0	113	1..70	RbLEA1-1	WGD
RbLEA1-3	-	2_h1G00325310	Chr2:31101665..31102967(-)	1	146	8..77	-	-
RbLEA1-4	-	1_h1G00078480	Chr1:48568140..48569487(+)	1	99	1..70	RbLEA1-3	WGD
LsLEA1-1	-	-	Chr3:55485797..55486209(-)	1	113	1..70	-	-
LsLEA1-2	-	-	Chr5:8402340..8402711(-)	0	123	1..70	LsLEA1-1	WGD
LsLEA1-3	-	-	Chr3:333876..334391(+)	1	146	8..77	-	-
LsLEA1-4	-	-	Chr6:31802443..31802871(+)	1	118	1..70	LsLEA1-3	WGD
JeLEA1-1	-	8G00389880	Chr8:10735643 10736369(+)	1	115	1..70	-	-
JeLEA1-2	-	17G00173840	Chr17:9230767 9231135(-)	0	122	1..70	JeLEA1-1	WGD
JeLEA1-3	-	2G00206770	Chr2:76389 77464(-)	1	120	8..77	-	-
JeLEA1-4	-	2G00206780	Chr2:78050 78843(-)	1	140	8..77	JeLEA1-3	Tandem
JeLEA1-5	-	-	Chr11:10841002..10841430(-)	1	108	1..70	JeLEA1-3	Dispersed
JaLEA1-1	-	Joasc.05G134500	Chr5:71329138 71329497(+)	0	119	1..70	-	-
JaLEA1-2	-	Joasc.02G131900	Chr2:57194880 57195408(+)	0	119	1..69	JaLEA1-1	Dispersed
JaLEA1-3	-	Joasc.17G063300	Chr17:43865769 43867880(+)	1	184	9..77	-	-
JaLEA1-4	-	Joasc.17G064200	Chr17:44098644 44099860(+)	1	145	9..77	JaLEA1-3	Dispersed
JaLEA1-5	-	Joasc.08G141100	Chr8:63706238 63706679(+)	1	116	1..70	JaLEA1-3	WGD
JaLEA1-6	-	Joasc.11G141100	Chr11:60453254 60453640(-)	1	96	1..70	JaLEA1-5	WGD
PlLEA1-1	-	Pl04g06840	Chr4:8277055..8278278(-)	0	114	1..70	-	-
PlLEA1-2	-	-	Chr6:83825730..83826080(-)	0	116	1..70	PlLEA1-1	Dispersed
PlLEA1-3	-	Pl09g04490	Chr9:37687323..37702653(+)	1	135	9..76	-	-
PlLEA1-4	-	Pl06g13620	Chr6:46432941..46434008(+)	1	75	1..70	PlLEA1-3	Dispersed
BdLEA1-1	-	Bradi5g19868	Chr5:22935621..22936501(+)	0	115	1..70	-	-
BdLEA1-2	-	Bradi5g19880	Chr5:22939553..22940209(+)	0	109	1..70	BdLEA1-1	Tandem
BdLEA1-3	-	Bradi1g51770	Chr1:50412680..50413307(-)	0	115	1..70	BdLEA1-1	Dispersed
BdLEA1-4	-	Bradi1g51800	Chr1:50431796..50432503(+)	0	109	1..70	BdLEA1-3	Tandem
BdLEA1-5	-	Bradi2g33170	Chr2:32959246..32960011(+)	0	147	8..78	-	-
BdLEA1-6	-	Bradi3g14970	Chr3:13299191..13300227(-)	0	102	1..76	BdLEA1-5	Dispersed
BdLEA1-7	-	Bradi4g01020	Chr4:544511..545029(-)	1	82	1..70	BdLEA1-6	Dispersed
BdLEA1-8	-	Bradi4g01006	Chr4:536642..537212(-)	1	70	1..57	-	-
HvLEA1-1	-	HORVU.MOREX.r3.2HG0197000	Chr2H:617341847 617342507(+)	0	110	1..70	-	-
HvLEA1-2	-	HORVU.MOREX.r3.2HG0197010	Chr2H:617362350 617362682(+)	0	113	1..70	HvLEA1-2	Tandem
HvLEA1-3	-	HORVU.MOREX.r3.7HG0637810	Chr7H:6341951 6342650(-)	0	117	1..70	-	-
HvLEA1-4	-	HORVU.MOREX.r3.7HG0642100	Chr7H:14373452 14373985(+)	0	94	1..70	-	-
HvLEA1-5	-	HORVU.MOREX.r3.7HG0644010	Chr7H:17524681 17525166(+)	0	90	1..70	-	-
HvLEA1-6	-	HORVU.MOREX.r3.7HG0644030	Chr7H:17530082 17530342(+)	0	86	1..70	HvLEA1-5	Tandem
HvLEA1-7	-	HORVU.MOREX.r3.7HG0730410	Chr7H:577875407 577875850(+)	0	147	8..78	-	-
HvLEA1-8	-	HORVU.MOREX.r3.6HG0592430	Chr6H:342245184 342245798(+)	0	98	1..78	-	-
HvLEA1-9	-	HORVU.MOREX.r3.5HG0470900	Chr5H:371467646 371468389(+)	0	175	12..80	-	-
HvLEA1-10	-	HORVU.MOREX.r3.5HG0470950	Chr5H:372367010 372367525(+)	0	104	10..77	-	-
HvLEA1-11	-	HORVU.MOREX.r3.7HG0675510	Chr7H:144153006 144153853(-)	1	80	1..70	-	-
OsLEA1-1	OsLEA1	LOC_Os04g49980	Chr4:29811954 29812728(+)	0	122	1..70	-	-
OsLEA1-2	OsLEA2	LOC_Os06g02040	Chr6:593557 594233(+)	0	103	1..70	OsLEA1-1	Dispersed
OsLEA1-3	OsLEA4	LOC_Os08g23870	Chr8:14450166 14451006(+)	0	150	8..78	-	-
OsLEA1-4	-	LOC_Os09g10620	Chr9:5789801 5790358(+)	0	185	11..78	OsLEA1-3	Dispersed
OsLEA1-5	OsLEA3	LOC_Os06g21910	Chr6:12665586 12666215(-)	1	81	1..70	OsLEA1-3	Dispersed
SiLEA1-1	-	Seita.7G217700	Chr7:28591079..28591820(+)	0	116	1..70	-	-
SiLEA1-2	-	Seita.4G007900	Chr4:494735..495493(+)	0	125	1..70	SiLEA1-1	Dispersed
SiLEA1-3	-	Seita.6G114000	Chr6:18599580..18600041(+)	0	153	8..78	-	-
SiLEA1-4	-	Seita.2G159600	Chr2:23221269..23221775(-)	0	168	11..80	SiLEA1-3	WGD
SiLEA1-5	-	Seita.4G140300	Chr4:16103735..16104364(-)	1	78	1..66	SiLEA1-3	Dispersed
ZmLEA1-1	-	Zm00001d026037	Chr10:136624597 136624935(+)	0	112	1..70	-	-
ZmLEA1-2	-	Zm00001d024414	Chr10:69770851 69771330(-)	0	163	13..82	-	-
ZmLEA1-3	-	Zm00001d019925	Chr7:76706213 76706572(-)	0	125	11..80	ZmLEA1-2	Dispersed
ZmLEA1-4	-	Zm00001d045906	Chr9:46985353 46985661(-)	1	84	1..68	ZmLEA1-2	Dispersed
SbLEA1-1	-	Sobic.006G196700	Chr6:56341123..56341900(+)	0	103	1..70	-	-
SbLEA1-2	-	Sobic.010G007800	Chr10:643683..644425(+)	0	146	1..70	SbLEA1-1	Dispersed
SbLEA1-3	-	Sobic.007G088300	Chr7:13457036..13458471(-)	0	158	8..78	-	-
SbLEA1-4	-	Sobic.002G151200	Chr2:45984103..45984659(+)	0	155	11..80	SbLEA1-3	Dispersed
SbLEA1-5	-	Sobic.010G133000	Chr10:18814318..18814947(-)	1	79	1..68	SbLEA1-3	Dispersed

## Sheet: Table S2
Table S2. Percent similarity within and between CeLEA1s and AtLEA1s.
Percent similarity (%)	CeLEA1-1	CeLEA1-2	CeLEA1-3	CeLEA1-4	CeLEA1-5	AtLEA6	AtLEA18	AtLEA46
CeLEA1-1	100
CeLEA1-2	55.22	100
CeLEA1-3	38.1	43.79	100
CeLEA1-4	40.29	32.1	43.75	100
CeLEA1-5	39.5	34.56	37.16	46.27	100
AtLEA6	46.72	52.38	43.14	35.85	30.99	100
AtLEA18	53.45	42.31	33.99	37.31	43.27	50.75	100
AtLEA46	34.81	34.68	49.4	53.42	40.88	39.63	30.59	100

## Sheet: Table S3
Table S3. Primers used in this study.
Primer name	Primer sequences (5'→3')
CeUCE2Fq	ATCATCAAGGAGACCCAGCG
CeUCE2Rq	CTTAGGGGCAGCCATAGGA
CeTIP41Fq	CGGCGAGCGACCTGAA
CeTIP41Rq	CAGCGGCAGAGTTGAGAATG
CeLEA1-2Fq	GTTGTTGATTAGGGTTCGTC
CeLEA1-2Rq	GAAGCCATCCTCTTACATAG
CeLEA1-3Fq	GAGAATCCAAACATCCATCC
CeLEA1-3Rq	TCCTCTTTTCCTTTACCACT
CeLEA1-4Fq	GGCGTTAGCCTCTGTTTGTC
CeLEA1-4Rq	GCCTGCATCTTTACTCTACTTCAC
